# Supplementary material for: The dietary changes during Ramadan and their impact on anthropometry, blood pressure, and metabolic profile
Source: Front Nutr. 2024 Jun 10;11:1394673. doi: 10.3389/fnut.2024.1394673 (PMC11194389; doi:10.3389/fnut.2024.1394673)
Supplement: Supplementary file 1 [file Data_Sheet_1.zip]

Archive with 4 entries (4 files):
- Supplementary Material 1.PDF
- Supplementary Material 2.DOCX
- Supplementary Material 3.DOCX
- Supplementary Material 4.DOCX
